# Supplementary material for: Using Respiratory Gas Analyzers to Determine Resting Metabolic Rate in Adults: A Systematic Review of Validity Studies
Source: Sports (Basel). 2025 Jun 22;13(7):198. doi: 10.3390/sports13070198 (PMC12298111; doi:10.3390/sports13070198)
Supplement: Supplementary file 1 [file sports-13-00198-s001.zip]

Archive with 1 entries (1 files):
- sports-3602879-supplementary.pdf
